# Supplementary material for: Increased Galectin-9 Levels Correlate with Disease Activity in Patients with DMARD-Naïve Rheumatoid Arthritis and Modulate the Secretion of MCP-1 and IL-6 from Synovial Fibroblasts
Source: Cells. 2023 Jan 15;12(2):327. doi: 10.3390/cells12020327 (PMC9857341; doi:10.3390/cells12020327)
Supplement: Supplementary file 1 [file cells-12-00327-s001.zip]

Archive with 1 entries (1 files):
- cells-2102291-supplementary.pdf
